# Supplementary material for: The role of proteinaceous toxins secreted by Staphylococcus aureus in interbacterial competition
Source: FEMS Microbes. 2024 Feb 28;5:xtae006. doi: 10.1093/femsmc/xtae006 (PMC10941976; doi:10.1093/femsmc/xtae006)
Supplement: xtae006_Supplemental_Files [file xtae006_supplemental_files.zip]

Archive with 2 entries (2 files):
- GarrettREVIEW_FEMSMicrobes_SupTable1_RESUB.xlsx
- FEMSMC-2023-041.r1_supplementary_data_-_reviews_and_author_response.docx
