# Supplementary material for: The role of proteinaceous toxins secreted by Staphylococcus aureus in interbacterial competition
Source: FEMS Microbes. 2024 Feb 28;5:xtae006. doi: 10.1093/femsmc/xtae006 (PMC10941976; doi:10.1093/femsmc/xtae006)
Supplement: xtae006_Supplemental_Files [file xtae006_supplemental_files.zip › GarrettREVIEW_FEMSMicrobes_SupTable1_RESUB.xlsx]

## Sheet: SupFile1
Supplementary Table 1: Citations for each bacterial strain that a given bacteriocin was tested against.
	Class I			Class II			Class IV	BLIS
	Bsa	BacCH91	Staphylococcin C55	Aureocin A70	Aureocin 4181	Aureocin A53	Aureocyclin 4185	Bac1829	Staphylococcin IYS2	Staphylococcin 462	Staphylococcin 414	Staphylococcin D91	Bac201	Staphylococcin 188	Aureocin 215FN	Staphylococcin 263
Actinobacillus pleuropneumoniae								Crupper et al., 1996
Acinetobacter calcoaceticus													Iqbal et al., 1999
Actinomyces israelii									Nakamura et al., 1983
Actinomyces naeslundii									Nakamura et al., 1983
Actinomyces viscosus									Nakamura et al., 1983
Agarobacterium tumefaciens													Iqbal et al., 1999
Alcaligenes faecalis													Iqbal et al., 1999
Alcaligenes viscolactisi										Gagliano et al., 1970	Gagliano et al., 1970					Gagliano et al., 1970
Bacillis cereus			Rahmdel et al., 2019				Ceotto et al., 2010			Gagliano et al., 1970	Gagliano et al., 1970			Saeed et al., 2004		Gagliano et al., 1970
Bacillus licheniformis		Wladyka et al., 2013	Rogolsky et al., 1977
Bacillus megaterium			Rogolsky et al., 1977	Nascimento et al., 2005						Gagliano et al., 1970	Gagliano et al., 1970				De Oliveira et al., 1998	Gagliano et al., 1970
Bacillus subtilis		Wladyka et al., 2013	Rogolsky et al., 1977							Gagliano et al., 1970	Gagliano et al., 1970			Saeed et al., 2004		Gagliano et al., 1970
Bacillus sp.													Iqbal et al., 1999
Bordetella brochoseptica								Crupper et al., 1996
Bordetella pertussis								Crupper et al., 1996
Brevibacterium linens										Gagliano et al., 1970	Gagliano et al., 1970					Gagliano et al., 1970
Brochothrix campestris						Acedo et al., 2016
Carnobacterium divergens						Acedo et al., 2016
Carnobacterium maltaromaticum						Acedo et al., 2016
Clostridium perfringens													Iqbal et al., 1999
Corynebacteria umtestudinoris
Corynebacterium diphtheriae			Rogolsky et al., 1977					Crupper et al., 1996					Iqbal et al., 1999	Saeed et al., 2004
Corynebacterium fimi				Nascimento et al., 2005; Giambiagi-Marval et al., 1990		Giambiagi-Marval et al., 1990; Netz et al., 2002									De Oliveira et al., 1998
Corynebacterium matruchotii									Nakamura et al., 1983
Corynebacterium parvulum									Nakamura et al., 1983
Corynebacterium pseudotuberculosis								Crupper et al., 1996
Corynebacterium renale								Crupper et al., 1996; Crupper et al., 1997
Cutibacterium acnes									Nakamura et al., 1983
Enterobacter cloacae	Scott et al., 1992
Enterobacter sp.													Iqbal et al., 1999
Enterococcus faecalis			Rogolsky et al., 1977; Rahmdel et al., 2019			Acedo et al., 2016		Crupper et al., 1996		Gagliano et al., 1970	Gagliano et al., 1970		Iqbal et al., 1999	Saeed et al., 2004		Gagliano et al., 1970
Enterococcus faecium						Acedo et al., 2016; Netz et al., 2002
Escherichia coli	Scott et al., 1992	Wladyka et al., 2013	Rogolsky et al., 1977; Rahmdel et al., 2019					Crupper et al., 1996		Gagliano et al., 1970	Gagliano et al., 1970	Kader et al., 1984	Iqbal et al., 1999			Gagliano et al., 1970
Fusobacterium nucleatum									Nakamura et al., 1983
Haemophilus influenzae													Iqbal et al., 1999
Haemophilus parasuis			Rahmdel et al., 2019					Crupper et al., 1996
Klebsiella arogenes	Scott et al., 1992									Gagliano et al., 1970	Gagliano et al., 1970					Gagliano et al., 1970
Klebsiella pneumoniae	Scott et al., 1992	Wladyka et al., 2013	Rogolsky et al., 1977										Iqbal et al., 1999
Klebsiella sp.												Kader et al., 1984
Lactobacillus acidophilus						Acedo et al., 2016				Gagliano et al., 1970	Gagliano et al., 1970					Gagliano et al., 1970
Lactobacillus brevis															De Oliveira et al., 1998
Lactobacillus casei				Nascimento et al., 2005											De Oliveira et al., 1998
Lactobacillus jensenii	Scott et al., 1992
Lactobacillus plantarum															De Oliveira et al., 1998
Lactobacillus saerimneri			Rahmdel et al., 2019
Lactobacillus sakei						Acedo et al., 2016
Lactobacillus sp.	Scott et al.,1992												Iqbal et al., 1999
Lactococcus lactis		Wladyka et al., 2013		Nascimento et al., 2005		Acedo et al., 2016	Ceotto et al., 2010								De Oliveira et al., 1998
Leuconostoc lactis				Nascimento et al., 2005
Leuconostoc mesenteroides															De Oliveira et al., 1998
Listeria innocua				Nascimento et al., 2005		Netz et al., 2002	Ceotto et al., 2010								De Oliveira et al., 1998
Listeria ivanovii				Brito et al., 2011
Listeria monocytogenes			Rahmdel et al., 2019	Nascimento et al., 2005; Brito et al., 2011			Ceotto et al., 2010						Iqbal et al., 1999		De Oliveira et al., 1998
Microbacterium oxydans
Micrococcus flavus										Gagliano et al., 1970	Gagliano et al., 1970					Gagliano et al., 1970
Micrococcus freudenreichii										Gagliano et al., 1970	Gagliano et al., 1970					Gagliano et al., 1970
Micrococcus luteus	Scott et al.,1992	Wladyka et al., 2013	Navaratna et al., 1998	Marques-Bastos et al., 2020; Salustiano Marques-Bastos et al., 2020	Marques-Bastos et al., 2020	Netz et al., 2002	Ceotto et al., 2010; Potter et al., 2014							Saeed et al., 2004
Micrococcus lysodiecticus													Iqbal et al., 1999
Micrococcus sp.				Nascimento et al., 2005											De Oliveira et al., 1998
Moraxella bovis								Crupper et al.,1996
Moraxella catarrhalis													Iqbal et al., 1999
Neisseria gonorrhea			Morriss et al., 1978
Neisseria meningitidis													Iqbal et al., 1999
Neisseria spp.	Scott et al., 1992
Paenbacillus azotofixans															De Oliveira et al., 1998
Paenibacillus polymyxa				Nascimento et al., 2005											De Oliveira et al., 1998
Pasteurella multocida								Crupper et al.,1996
Pediococcus pentosaceus				Nascimento et al., 2005											De Oliveira et al., 1998
Proteus mirabilis													Iqbal et al., 1999
Proteus sp.												Kader et al., 1984
Proteus vulgaris										Gagliano et al., 1970	Gagliano et al., 1970		Iqbal et al., 1999			Gagliano et al., 1970
Prevontella melaninogenicus									Nakamura et al., 1983
Pseudomonas aeruginosa	Scott et al.,1992	Wladyka et al., 2013	Rogolsky et al., 1977										Iqbal et al., 1999
Pseudomonas fluorescens										Gagliano et al., 1970	Gagliano et al., 1970					Gagliano et al., 1970
Pseudomonas sp.												Kader et al., 1984
Psychrobacter sp.
Salmonella anatum	Scott et al.,1992
Salmonella enterica			Rahmdel et al., 2019					Crupper et al., 1996					Iqbal et al., 1999
Sarcina lutea		Wladyka et al., 2013								Gagliano et al., 1970	Gagliano 1970					Gagliano 1970
Sarcina spp.														Saeed et al., 2004
Serratia marcescens		Wladyka et al., 2013								Gagliano et al., 1970	Gagliano et al., 1970					Gagliano et al., 1970
Sphingomonas sp.		Wladyka et al., 2013
Staphylococcus aureus	Scott et al.,1992	Wladyka et al., 2013	Kawada-Matsuo et al., 2016; Navaratna et al., 1998; Rogolsky et al., 1977; Rahmdel et al., 2019	Brito et al., 2011; Marques-Bastos et al., 2020 ; Salustiano Marques-Bastos et al., 2020; Varella Coelho et al., 2007; Nascimento et al., 2005; Giambiagi-Marval et al., 1990; Farias et al., 2019; Nascimento et al., 2006	Marques-Bastos et al., 2020; Salustiano Marques-Bastos et al., 2020	Varella Coelho et al., 2007; Giambiagi-Marval et al., 1990; Nascimento et al., 2006; Acedo et al., 2016; Farias et al., 2019; Netz et al., 2002	Ceotto et al., 2010; Potter et al., 2014	Crupper et al.,1996	Nakamura et al., 1983	Gagliano et al., 1970; Hale et al., 1973	Gagliano et al., 1970	Kader et al., 1984	Iqbal et al., 1999	Saeed et al., 2004	Varella Coelho et al., 2007; Nascimento et al., 2006; De Oliveira et al., 1998
Staphylococcus capitis				Nascimento et al., 2006		Nascimento et al., 2006									Nascimento et al., 2006
Staphylococcus caprae				Nascimento et al., 2006		Nascimento et al., 2006									Nascimento et al., 2006
Staphylococcus carnosus			Navaratna et al., 1998
Staphylococcus epidermidis	Scott et al.,1992	Wladyka et al., 2013		Nascimento et al., 2006; Marques-Bastos et al., 2020	Marques-Bastos et al., 2020	Nascimento et al., 2006; Netz et al., 2002	Ceotto et al., 2010						Iqbal et al., 1999	Saeed et al., 2004	Nascimento et al., 2006
Staphylococcus haemolyticus				Marques-Bastos et al., 2020; Nascimento et al., 2006	Marques-Bastos et al., 2020	Nascimento et al., 2006; Netz et al., 2002	Ceotto et al., 2010								Nascimento et al., 2006
Staphylococcus hominis	Scott et al.,1992			Nascimento et al., 2006		Nascimento et al., 2006									Nascimento et al., 2006
Staphylococcus intermedius		Wladyka et al., 2013
Staphylococcus pseudintermedius		Wladyka et al., 2013
Staphylococcus saprophiticus		Wladyka et al., 2013		Nascimento et al., 2006		Nascimento et al., 2006							Iqbal et al., 1999	Saeed et al., 2004	Nascimento et al., 2006
Staphylococcus sciuri				Nascimento et al., 2006		Nascimento et al., 2006									Nascimento et al., 2006
Staphylococcus simulans				Nascimento et al., 2006		Nascimento et al., 2006; Netz et al., 2002									Nascimento et al., 2006
Staphylococcus warneri	Scott et al.,1992			Nascimento et al., 2006		Nascimento et al., 2006									Nascimento et al., 2006
Staphylococcus xylosus		Wladyka et al., 2013
Streptococcus agalactiae				Nascimento et al., 2005; Salustiano Marques-Bastos et al., 2020	Salustiano Marques-Bastos et al., 2020	Varella Coelho et al., 2007							Iqbal et al., 1999		Varella Coelho et al., 2007
Streptococcus bovis										Gagliano et al., 1970	Gagliano et al., 1970					Gagliano et al., 1970
Streptococcus lactis										Gagliano et al., 1970	Gagliano et al., 1970					Gagliano et al., 1970
Streptococcus mitis									Nakamura et al., 1983
Streptococcus mutans		Wladyka et al., 2013							Nakamura et al., 1983
Streptococcus pneumoniae		Wladyka et al., 2013											Iqbal et al., 1999	Saeed et al., 2004
Streptococcus pyogenes	Scott et al.,1992		Rogolsky et al., 1977	Nascimento et al., 2005									Iqbal et al., 1999	Saeed et al., 2004
Streptococcus rattus	Scott et al.,1992
Streptococcus salivarius	Scott et al.,1992
Streptococcus sanguis									Nakamura et al., 1983
Streptococcus sp.												Kader et al., 1984			De Oliveira et al., 1998
Streptococcus suis								Crupper et al., 1996
Streptococcus viridans													Iqbal et al., 1999	Saeed et al., 2004
Xanthomonas maltophilia													Iqbal et al., 1999
